# Supplementary material for: The Molecular Mechanism Regulating Flavonoid Production in Rhododendron chrysanthum Pall. Against UV-B Damage Is Mediated by RcTRP5
Source: Int J Mol Sci. 2024 Dec 13;25(24):13383. doi: 10.3390/ijms252413383 (PMC11677096; doi:10.3390/ijms252413383)
Supplement: Supplementary file 1 [file ijms-25-13383-s001.zip]

Archive with 3 entries (3 files):
- Figure. S1.pdf
- Table. S1.xlsx
- Table. S2.xlsx
