# Supplementary material for: The Molecular Mechanism Regulating Flavonoid Production in Rhododendron chrysanthum Pall. Against UV-B Damage Is Mediated by RcTRP5
Source: Int J Mol Sci. 2024 Dec 13;25(24):13383. doi: 10.3390/ijms252413383 (PMC11677096; doi:10.3390/ijms252413383)
Supplement: Supplementary file 1 [file ijms-25-13383-s001.zip › Table. S1.xlsx]

## Sheet: Sheet1
Table. S1 Changes in the expression quantity of UV-B stress response gene RcTRP5 and gene information
Gene ID	TRINITY_DN2213_c0_g1_i4-A1
Qvalue	0.0101
log2(UV−B/Control)	-0.8448
TFs	MYB
Swissprot	OS=Arabidopsis thaliana; GN=TRP5
