# Supplementary material for: The Molecular Mechanism Regulating Flavonoid Production in Rhododendron chrysanthum Pall. Against UV-B Damage Is Mediated by RcTRP5
Source: Int J Mol Sci. 2024 Dec 13;25(24):13383. doi: 10.3390/ijms252413383 (PMC11677096; doi:10.3390/ijms252413383)
Supplement: Supplementary file 1 [file ijms-25-13383-s001.zip › Table. S2.xlsx]

## Sheet: Sheet1
Table. S2 Location and expression of acetylation modification sites of ANS, CHI, and RcTRP5 during UV-B duress
	Control	UV-B	Position	Amino acid	Type	KEGG Gene
ANS Protein expression	0.67±0.12 b	1.13±0.19 a	178	K	Up	ANS; [EC:1.14.20.4]
POD Protein expression	0.67±0.06b	1.97±0.17 a	68	K	Up	E1.11.1.7; peroxidase
CHI Protein expression	0.60±0.06 b	1.71±0.55 a	95	K	Up	E5.5.1.6; [EC:5.5.1.6]
